# Supplementary material for: Impaired exercise outcomes with significant bronchodilator responsiveness in children with prematurity‐associated obstructive lung disease
Source: Pediatr Pulmonol. 2022 Jun 14;57(9):2161–71. doi: 10.1002/ppul.26019 (PMC9546294; doi:10.1002/ppul.26019)
Supplement: Supplementary file 2 — Supporting information. [file PPUL-57-2161-s001.xml]

<?xml version="1.0" encoding="UTF-8"?>
<!--
    Author Contributions:
Michael Cousins: Investigation; Writing - original draft; Writing - review & editing; Formal analysis; Data curation.
Kylie Hart: Investigation; Writing - review & editing; Data curation.
E. Mark Williams: Validation; Writing - review & editing.
Sailesh Kotecha: Conceptualization; Funding acquisition; Writing - original draft; Writing - review & editing; Methodology; Supervision.
-->
<contrib-group>
    <contrib>
        <email>cousinsm@cardiff.ac.uk</email>
        <string-name>
            <surname>Cousins</surname>
            <given-names>Michael</given-names>
        </string-name>
        <role vocab="credit" vocab-identifier="https://credit.niso.org/" vocab-term="Investigation" vocab-term-identifier="https://credit.niso.org/contributor-roles/investigation/">Investigation</role>
        <role vocab="credit" vocab-identifier="https://credit.niso.org/" vocab-term="Writing - original draft" vocab-term-identifier="https://credit.niso.org/contributor-roles/writing-original-draft/">Writing - original draft</role>
        <role vocab="credit" vocab-identifier="https://credit.niso.org/" vocab-term="Writing - review &amp; editing" vocab-term-identifier="https://credit.niso.org/contributor-roles/writing-review-editing/">Writing - review &amp; editing</role>
        <role vocab="credit" vocab-identifier="https://credit.niso.org/" vocab-term="Formal analysis" vocab-term-identifier="https://credit.niso.org/contributor-roles/formal-analysis/">Formal analysis</role>
        <role vocab="credit" vocab-identifier="https://credit.niso.org/" vocab-term="Data curation" vocab-term-identifier="https://credit.niso.org/contributor-roles/data-curation/">Data curation</role>
    </contrib>
    <contrib>
        <email>hartk1@cardiff.ac.uk</email>
        <string-name>
            <surname>Hart</surname>
            <given-names>Kylie</given-names>
        </string-name>
        <role vocab="credit" vocab-identifier="https://credit.niso.org/" vocab-term="Investigation" vocab-term-identifier="https://credit.niso.org/contributor-roles/investigation/">Investigation</role>
        <role vocab="credit" vocab-identifier="https://credit.niso.org/" vocab-term="Writing - review &amp; editing" vocab-term-identifier="https://credit.niso.org/contributor-roles/writing-review-editing/">Writing - review &amp; editing</role>
        <role vocab="credit" vocab-identifier="https://credit.niso.org/" vocab-term="Data curation" vocab-term-identifier="https://credit.niso.org/contributor-roles/data-curation/">Data curation</role>
    </contrib>
    <contrib>
        <email>mark.williams@southwales.ac.uk</email>
        <string-name>
            <surname>Williams</surname>
            <given-names>E. Mark</given-names>
        </string-name>
        <role vocab="credit" vocab-identifier="https://credit.niso.org/" vocab-term="Validation" vocab-term-identifier="https://credit.niso.org/contributor-roles/validation/">Validation</role>
        <role vocab="credit" vocab-identifier="https://credit.niso.org/" vocab-term="Writing - review &amp; editing" vocab-term-identifier="https://credit.niso.org/contributor-roles/writing-review-editing/">Writing - review &amp; editing</role>
    </contrib>
    <contrib>
        <email>KotechaS@cardiff.ac.uk</email>
        <string-name>
            <surname>Kotecha</surname>
            <given-names>Sailesh</given-names>
        </string-name>
        <role vocab="credit" vocab-identifier="https://credit.niso.org/" vocab-term="Conceptualization" vocab-term-identifier="https://credit.niso.org/contributor-roles/conceptualization/">Conceptualization</role>
        <role vocab="credit" vocab-identifier="https://credit.niso.org/" vocab-term="Funding acquisition" vocab-term-identifier="https://credit.niso.org/contributor-roles/funding-acquisition/">Funding acquisition</role>
        <role vocab="credit" vocab-identifier="https://credit.niso.org/" vocab-term="Writing - original draft" vocab-term-identifier="https://credit.niso.org/contributor-roles/writing-original-draft/">Writing - original draft</role>
        <role vocab="credit" vocab-identifier="https://credit.niso.org/" vocab-term="Writing - review &amp; editing" vocab-term-identifier="https://credit.niso.org/contributor-roles/writing-review-editing/">Writing - review &amp; editing</role>
        <role vocab="credit" vocab-identifier="https://credit.niso.org/" vocab-term="Methodology" vocab-term-identifier="https://credit.niso.org/contributor-roles/methodology/">Methodology</role>
        <role vocab="credit" vocab-identifier="https://credit.niso.org/" vocab-term="Supervision" vocab-term-identifier="https://credit.niso.org/contributor-roles/supervision/">Supervision</role>
    </contrib>
</contrib-group>
